# Supplementary material for: Cell-intrinsic effects of clonal hematopoiesis in heart failure
Source: Nat Cardiovasc Res. 2023 Sep 4;2(9):819–34. doi: 10.1038/s44161-023-00322-x (PMC11357996; doi:10.1038/s44161-023-00322-x)
Supplement: Supplementary file 3 — Statistical Source Data [file 44161_2023_322_MOESM3_ESM.xlsx]

## Sheet: Fig 4a
	siNC	siDNMT3A
	1	0.386478
	1	0.602
	1	0.88
	1	0.706
	1	0.664
	1	0.73

## Sheet: Fig 4d
		siNC						siDNMT3A
	TNFA	2.99344	1.6721	2.96426	3.37125	2.95713	2.21484	3.10823	1.64444	3.08099	3.38846	2.90526	2.19033
	IFNG	2.20683	2.09342	2.09691	2.1038	2.58883	2.24055	2.25042	2.13672	2.11727	2.08991	2.65031	2.22011
	IL4	3.16909	2.87506	3.1186	2.99913	3.43917	3.19756	3.19783	2.87332	3.15473	3.03822	3.4823	3.19145
	IL17A	1.51587	1.44404	1.22011	1.233	1.26245	1.4624	1.57978	1.46687	1.26482	1.27875	1.53656	1.4456
	GATA3	2.38382	2.3962	2.34439	2.23045	2.26245	2.46687	2.47422	2.42813	2.36922	2.29447	2.49136	2.44716
	Tbet	2.01703	2.03342	2	1.91487	2.20412	2.16732	2.03342	2.09691	2.08991	1.92376	2.32634	2.14922
	RORC	2.34635	2.43297	2.17026	2.10037	2.29667	2.12057	2.33244	2.49136	2.1959	2.1271	2.34044	2.10721

## Sheet: Fig 4g
	siNC	siDNMT3A
	1	0.851
	0.967894	0.856996
	1.07544	0.718258
	1.17066	0.90736
	0.820644	0.736621

## Sheet: Fig 4h
	CD56			TNFA			IFNG
	siNC	siDNMT3A		siNC	siDNMT3A		siNC	siDNMT3A
	14.5	15.7		9.41	19.2		10.2	22.3
	18	23.3		13.5	16.2		16.5	18.6
	25.2	30.4		10.1	16.3		13.3	21.6
	16.4	22.9		17.9	25.4		12.3	20.2
	25.5	28.1		8.65	15.4		14.3	21.7
	22.5	27.5		12.55	20.35		12.75	18.5

## Sheet: Fig 4j
	siNC	siDNMT3A
	0.98996	0.945783
	1.00803	1.249
	1.00201	1.05823
	1.00408	1.13265
	0.918367	1.04694
	1.07755	0.92449
	1.01471	1.17647
	0.977941	1.08088
	1.00735	1.07353
	1.01471	1.17647
	0.97	1.14
	0.98	1.26
