# Supplementary material for: Cell-intrinsic effects of clonal hematopoiesis in heart failure
Source: Nat Cardiovasc Res. 2023 Sep 4;2(9):819–34. doi: 10.1038/s44161-023-00322-x (PMC11357996; doi:10.1038/s44161-023-00322-x)
Supplement: Supplementary file 4 — Statistical Source Data [file 44161_2023_322_MOESM4_ESM.xlsx]

## Sheet: Fig 6b
	IL1B			IL6			TNFA			IL12B			CXCL10
	+siNC SN	+siDNMT3A SN		+siNC SN	+siDNMT3A SN		+siNC SN	+siDNMT3A SN		+siNC SN	+siDNMT3A SN		+siNC SN	+siDNMT3A SN
	0.737	3.455		1.098	2.867		0.816	3.05		0.932	2.597		0.881	2.814
	0.955	3.843		0.911	2.108		0.923	3.919		0.715	2.364		0.985	3.009
	1.422	2.603		0.973	1.679		1.328	1.62		1.5	1.76		1.152	1.412
	0.999	1.444		1.028	1.015		1.018	1.29		1.16	1.729		1.065	1.267
	1.226	1.359		0.931	1.181		0.988	1.302		0.862	2.299		0.94	1.403
	0.816	1.144		1.074	1.352		0.994	1.203		1.216	1.479		1	0.916
	0.98	0.938		1.062	1.186		0.997	1.067		0.98	0.922		1.187	1.049
	0.823	1.149		0.943	1.28		0.862	1.363		0.839	2.236		0.788	1.975
	1.24	1.246		0.999	1.034		1.164	0.934		1.065	1.266		1.069	1.496
	1.047	1.146			1.385		1.104	1.196		0.939	1.393		1.162	1.1
	1.075	1.454			0.819		1.139	1.593			2.112		1.1
	0.889	1.207			0.695		0.795	0.887			1.005		0.782

## Sheet: Fig 6d
	+siNC SN	+siDNMT3A SN
	6112.39	5391.89
	5176.41	4924.73
	5169.11	4296.42
	4964.2	3763.63
	4850.93	3616.95
	4493.09	3562.71
	4296.02	3484.99
	4199.62	3478.44
	4094.08	3241.72
	3443.05	3128.19
	3394.44
	3331.62	13545.3
	1973.1	7322.72
		6677.23
	4202.07	6000.4
	3612.83	4311.92
	3491.04	4258.05
	3218.74	3738.47
	3171.17
	3142.97	6679.04
	2995.46	5940.63
	2976.71	5912.89
	2969.16	5414.54
	2826.58	5363.1
	2479.84	5175.49
	2359.16	4801.45
	2350.56	4477.99
	2345.46	4029.93
	2267.13	3651.69
	2258.5	3549.93
	2236.76	3033.74
	2131.65	2235.62
	2089.66
	1976.94	6448.93
		5860.57
	8485.75	5195.94
	8230.15	4789.66
	6578.28	4721.82
	5459.91	4698.94
	5284.9	4143.99
	4175.26	4025.83
	4018.97	3953.79
	3515.95	3923.06
	3130.82	3823.97
	2921.23	3521.75
	2878.8	3507.87
		3494.16
	8741.45	3265.2
	8623.55	3106.67
	5166.16	2907.79
	5144.32	2846.49
	4834.13	2567.04
	4744.95	2530.98
	4712.41	2447.72
	4654.98
	4648.62	9481.45
	4644.5	7704.89
	4514.33	7648.96
	4219.11	7648.72
	4212.07	6218.36
	3980.2	5680.04
	3812.04	5159.89
	3673.92	4977.02
	3651.31	4680.97
	3594.19
	3555.31	6470.55
	3045.39	5856.13
	2828.56	5763.21
	2424.27	4809.48
		4762.34
	7718.2	4620.43
	7407.03	4619.68
	7261.92	4449.25
	6598.01	4428.03
	6401.96	4396.42
	6080.42	4335.73
		4229.19
	8041.99	4220.22
	6649.98	4034.08
	5069.07	3898.04
	5040.83	3879.7
	4991.34	3826.51
	4945.84	3820.77
	4900.74	3695.2
	4781.9	3617.31
	4760.17	3598.97
	4690.72	3509.87
	4638.03	3434
	4513.68	2739.9
	4076.17
	3962.89	7256.27
	3917.06	7207.75
	3903.01	6365.3
	3897.22	5677.71
	3891.56	5457.67
	3723.93	5407.43
	3664.21	5263.47
	3632.71	5263.37
	3211.12	4896.75
	2997.32	4297.27
	2523.88	4123.92
		3996.3
	8914.24	3634.97
	8353.72	3078.18
	6730.99	2940.98
	6588.62
	6227.07	10215.6
	6134.82	8409.82
	5905.82	7588.27
	5784.32	6904.7
	5712.68	5833.96
	4294.01	5798.58
		5190.77
	6721.05
	6075.59	8386.63
	5273.84	5205.74
	5245.1	5048.26
	5177.17	5047.95
	4813.69	4477.99
	4715.1	4189.46
	4429.94	4147.07
	4375.02	3492.76
	4207.46	3286.92
	4070.02	3283.83
	3992.12
	3492.39
	4508.29	6915.11
	4491.33	6508.71
	4342.8	6398.96
	4258.85	5683.33
	4240.37	4986.21
	4213.05	3530.38
	4143.98
	4129.05	7927.46
	3983.59	7014.69
	3817.88	7000.62
	3784.44	6873.76
	3773.62	6585.91
	3535.33	6570.15
	3452.4	6540.78
	3389.19	6496.32
	3239.87	6427.22
	3176.26	6422.57
	3113.46	6153.59
	3040	6112.88
	2822.63	5851.94
		5452.98
	5406.06	5416.86
	5230.1	5411.7
	4972.68	5026.58
	4848.06	4629.72
	4771.99	3687.53
	3931.72	3457.94
	3918.74
	3793.7	12663
	3570.53	7592.5
	3519.3	7172.88
	3513.8	7150.57
	3409.21	6839.26
	3171.46	6610.75
	2979.08	6247.27
	2912.43	5859.9
	2803.17	4749.77
	2579.97	4709.19
		4455.19
	7283.42	4371.27
	5991	4219.14
	5630.73	2354.18
	4927.26
	4737.15
	4733.3
	4606.33
	4489.92
	4338.54
	4302.89
	4296.01
	3890.82
	3642.84
	3287.88
	2952.55
	9350.95
	8416.74
	7705.28
	7363.44
	5954.05
	5627.64
	5607.66
	5382.74
	5300.9
	5290.53
	5260.67
	5168.11
	5165.66
	5095.5
	5024.43
	4971.21
	4892.34
	4857.37
	4796.32
	4743.68
	4532.84
	4389.41
	4380.38
	4355.01
	4318.23
	4275.99
	4246.62
	4188.21
	4113.47
	4042.89
	3930.65
	3437.18

## Sheet: Fig 6g
		+siNC SN						+siDNMT3A SN
	TNFA	49	7.66	67.1	80.6	60	14.2	60.6	8.76	69.3	69.5	62.6	13.9
	IFNG	4.97	5.36	61.4	75.9	23.1	7.36	5.72	14	65.7	64.6	27.3	13.7
	IL4	21.5	11.9	18.3	11.4	13.1	8.95	32	14.6	22.8	10.8	20.3	11.6
	IL17A	5.03	8.65	6.34	3.13	2.86	4.01	6.89	12.3	5.18	4.44	6.36	9.46
	GATA3	3.36	3.77	17.3	3.35	7.3	4.81	5.86	10.4	16.5	6.35	16.5	12.3
	Tbet	1.37	5.71	12	6.89	10.6	5.6	2.34	10	13.1	8.15	19.4	15
	RORC	3.47	3.11	6.81	4.97	0.74	3.67	10.6	1.85	7.27	3.91	2.2	2.44

## Sheet: Fig 6i
	aSMA			COL1A
	+siNC SN	+siDNMT3A SN		+siNC SN	+siDNMT3A SN
	151.583	190.417		252.86	260.505
	123.337	104.348		231.202	142.204
	152.012	220.577		313.143	167.092
	76.3361	201.151		81.2605	219.295
	66.9804	293.127		66.2496	367.149
	113.671	314.88		98.1003	208.555
	60.3852	121.379		129.126	680.101
	51.0717	73.0116		109.508	940.772
	77.8696	80.7805		161.18	863.128
