# Supplementary material for: Cell-intrinsic effects of clonal hematopoiesis in heart failure
Source: Nat Cardiovasc Res. 2023 Sep 4;2(9):819–34. doi: 10.1038/s44161-023-00322-x (PMC11357996; doi:10.1038/s44161-023-00322-x)
Supplement: Supplementary file 5 — Statistical Source Data [file 44161_2023_322_MOESM5_ESM.xlsx]

## Sheet: Fig 4c
	human monocyte-derived macrophages			THP1
	siNC	siDNMT3A		siNC	siDNMT3A
	1.066	0.565		1	0.00117732
	1.019	0.632		1	0.0806316
	0.92	0.554		1	0.113389
	1	0.34
	1	0.466
	1.257	0.32
	1.005	0.295
	0.791	0.329
	0.964	0.474
	0.976	0.412
	1.063	0.404
